# Supplementary material for: Comprehensive Multi-Omics Characterization of CYP2R1 as a Diagnostic and Functional Biomarker in Hepatocellular Carcinoma
Source: Med Sci (Basel). 2026 Apr 1;14(2):178. doi: 10.3390/medsci14020178 (PMC13108089; doi:10.3390/medsci14020178)
Supplement: Supplementary file 1 [file medsci-14-00178-s001.zip]

Archive with 1 entries (1 files):
- medsci-4188546-supplementary.pdf
